# Supplementary material for: Transcriptomic Analysis of the Host Response to Mild and Severe CTV Strains in Naturally Infected Citrus sinensis Orchards
Source: Int J Mol Sci. 2022 Feb 23;23(5):2435. doi: 10.3390/ijms23052435 (PMC8910659; doi:10.3390/ijms23052435)
Supplement: Supplementary file 1 [file ijms-23-02435-s001.zip]

Archive with 2 entries (2 files):
- Supplementary File 1. Expression profile matrix.xlsx
- Supplementary Material Ramirez-Pool et al 2022.pdf
